# Supplementary material for: Measurements of the parapapillary atrophy zones in en face optical coherence tomography images
Source: PLoS One. 2017 Apr 17;12(4):e0175347. doi: 10.1371/journal.pone.0175347 (PMC5393576; doi:10.1371/journal.pone.0175347)
Supplement: S2 Table — (CSV) [file pone.0175347.s003.csv]

	Eye	Gender	Age	BCVA	logmar	SE	av.corneal.curvature	AL	lens	type	n.type	gla	OSOA	OBMO	OSOA.ƒÁ.ƒÀ	OƒÀ.ƒÁ	OB	OG	Convert.factor.L.	AOSOA	AOB	AOG	category	IOP
1	R	F	74.78439425	1.5	-0.176091259	0.75	7.9	23.88	IOL	C	0	no	1.46	1.46	2.25	0.79	0.79	0	0.971	1.37654786	0.74484439	0	B	15
1	L	F	74.78439425	1.2	-0.079181246	2.75	7.99	24.03	P	C	0	no	1.44	1.44	1.93	0.49	0.49	0	0.972	1.36048896	0.46294416	0	B	21
2	R	F	62.58453114	1.5	-0.176091259	0.75	7.78	23.39	P	C	0	no	1.68	1.68	2.02	0.34	0.34	0	0.949	1.51300968	0.30620434	0	B	12
2	L	F	62.58453114	1.5	-0.176091259	1	7.89	23.51	P	C	0	no	1.87	1.87	2.27	0.4	0.4	0	0.953	1.69835083	0.3632836	0	B	14
3	L	F	57.9301848	1.5	-0.176091259	0	7.58	22.59	P	C	0	no	2.18	2.18	2.18	0	0	0	0.915	1.8251505	0	0	N	17
4	L	F	74.82546201	0.7	0.15490196	-1	7.44	22.99	P	C	0	no	2.18	2.18	2.18	0	0	0	0.938	1.91805992	0	0	N	21
5	R	F	76	0.6	0.22184875	0	7.64	23.11	P	C	0	no	2.07	2.07	2.07	0	0	0	0.939	1.82516247	0	0	N	13
6	L	F	76	1.5	-0.176091259	-0.25	7.58	23.02	IOL	C	0	no	2.18	2.18	2.18	0	0	0	0.936	1.90988928	0	0	N	14
7	R	F	74.2	1	0	0	7.49	23.57	P	C	0	no	2.08	2.08	4.21	2.13	2.13	0	0.964	1.93293568	1.97940048	0	B	13
7	L	F	74.2	0.4	0.397940009	1	7.52	23.58	P	C	0	no	2.09	2.09	2.09	0	0	0	1.013	2.14469321	0	0	N	13
8	R	F	66.31895962	0.9	0.045757491	0.125	7.56	23.06	P	C	0	no	2.36	2.36	2.36	0	0	0	0.938	2.07643184	0	0	N	13
9	R	F	75.93702943	0.8	0.096910013	-0.75	7.39	22.85	P	C	0	no	2.8	2.8	2.8	0	0	0	0.932	2.4321472	0	0	N	14
9	L	F	75.93702943	0.9	0.045757491	1.25	7.36	22.59	P	C	0	no	2.26	2.26	2.26	0	0	0	0.917	1.90040914	0	0	N	13
10	R	F	74.0698152	1.2	-0.079181246	2.375	7.33	22.56	P	C	0	no	2.6	2.6	3.17	0.57	0.57	0	0.914	2.1720296	0.47617572	0	B	19
10	L	F	74.0698152	1	0	2.25	7.36	22.4	P	C	0	no	2.62	2.62	3.87	1.25	1.25	0	0.906	2.15059032	1.026045	0	B	17
11	R	F	64.70910335	1	0	0.25	7.75	23.77	P	C	0	no	2.52	2.52	3.06	0.54	0.54	0	0.969	2.36618172	0.50703894	0	B	18
11	L	F	64.70910335	1	0	0.375	7.66	23.81	P	C	0	no	2.5	2.5	2.5	0	0	0	0.972	2.36196	0	0	N	20
12	R	M	77.5	0.9	0.045757491	-1	7.57	24.63	P	C	0	no	1.98	1.98	3.13	1.15	1.15	0	1.016	2.04386688	1.1870944	0	B	15
12	L	M	77.5	1.5	-0.176091259	0	7.61	24.53	IOL	C	0	no	1.98	1.98	1.98	0	0	0	1.009	2.01580038	0	0	N	13
13	R	F	66	1.2	-0.079181246	-1.75	7.58	23.91	P	C	0	no	1.86	2.27	2.85	0.99	0.58	0.41	0.981	1.78999146	0.55816938	0.39456801	C	14
14	R	F	83	0.7	0.15490196	0.5	7.94	24.09	P	C	0	no	1.9	1.9	1.9	0	0	0	0.981	1.8284859	0	0	N	17
14	L	F	83	1.5	-0.176091259	-0.5	7.9	24.12	IOL	C	0	no	1.94	1.94	2.44	0.5	0.5	0	0.985	1.8822365	0.4851125	0	B	17
15	L	F	78.66666667	1	0	-1.75	7.4	23.32	P	C	0	no	1.75	1.75	3.04	1.29	1.29	0	0.956	1.599388	1.17897744	0	B	12
16	R	F	59.4	1.2	-0.079181246	-0.75	7.42	23.52	P	C	0	no	2.47	2.47	2.47	0	0	0	0.964	2.29536112	0	0	N	18
16	L	F	59.4	1.2	-0.079181246	-1	7.39	23.4	P	C	0	no	2.47	2.47	2.47	0	0	0	0.959	2.27161207	0	0	N	19
17	R	M	56.8	1.5	-0.176091259	-0.5	7.63	23.97	P	C	0	no	2.01	2.01	2.55	0.54	0.54	0	0.982	1.93829124	0.52073496	0	B	13
17	L	M	56.8	1.5	-0.176091259	-0.5	7.69	23.97	P	C	0	no	1.93	1.93	1.93	0	0	0	0.981	1.85735673	0	0	N	13
18	R	M	55	1.5	-0.176091259	0	8.11	24.26	P	C	0	no	2.24	2.24	2.24	0	0	0	0.987	2.18213856	0	0	N	14
18	L	M	55	1.5	-0.176091259	-0.5	7.99	24.09	P	C	0	no	1.99	1.99	1.99	0	0	0	0.982	1.91900476	0	0	N	16
19	L	F	54.5	1.5	-0.176091259	0	7.25	23.45	P	C	0	no	2.15	2.15	2.15	0	0	0	0.962	1.9897046	0	0	N	18
20	R	F	49.9	1.2	-0.079181246	-0.5	7.45	22.28	P	C	0	no	2.18	2.18	2.18	0	0	0	0.903	1.77759162	0	0	N	15
21	R	F	48.8	1.5	-0.176091259	1	7.85	23.56	P	C	0	no	2.38	3.69	3.69	1.31	0	1.31	0.956	2.17516768	0	1.19725616	G	14
21	L	F	48.8	1.5	-0.176091259	1	7.82	23.72	P	C	0	no	2.11	3.12	3.24	1.13	0.12	1.01	0.964	1.96081456	0.11151552	0.93858896	C	16
22	R	F	48.1	1.5	-0.176091259	-2.5	7.9	22.94	P	C	0	no	2.17	2.17	2.76	0.59	0.59	0	0.93	1.876833	0.510291	0	B	12
22	L	F	48.1	1.5	-0.176091259	-3.5	7.9	23.17	P	C	0	no	2.57	2.57	2.57	0	0	0	0.942	2.28052548	0	0	N	12
23	R	F	40.7	1.5	-0.176091259	-1.75	7.84	23.95	P	C	0	no	1.9	1.9	1.9	0	0	0	0.979	1.8210379	0	0	N	17
24	R	F	40.4	1.5	-0.176091259	-3	7.31	22.79	P	C	0	no	2.75	2.75	2.75	0	0	0	0.933	2.39384475	0	0	N	20
24	L	F	40.4	1.5	-0.176091259	-3	7.31	22.85	P	C	0	no	3.01	3.01	3.01	0	0	0	0.936	2.63704896	0	0	N	20
25	R	F	35.1	1.5	-0.176091259	-1	7.72	24.18	P	C	0	no	2.54	2.54	3.67	1.13	1.13	0	0.991	2.49448574	1.10975153	0	B	14
25	L	F	35.1	1.5	-0.176091259	-1	7.63	24.05	P	C	0	no	2.33	2.33	2.33	0	0	0	0.986	2.26521668	0	0	N	16
26	R	F	33.4	1.5	-0.176091259	0	7.88	23.43	P	C	0	no	2.01	2.01	2.01	0	0	0	0.951	1.81784601	0	0	N	14
27	R	F	32.6	1.5	-0.176091259	-5.5	7.42	24.97	P	C	0	no	1.82	2.3	2.3	0.48	0	0.48	1.038	1.96094808	0	0.51717312	G	16
27	L	F	32.6	1.5	-0.176091259	-3.5	7.44	24.11	P	C	0	no	2.21	2.21	2.21	0	0	0	0.995	2.18795525	0	0	N	16
28	R	F	63.34017796	0.9	0.045757491	-0.875	7.88	25.05	P	G	1	yes	2.73	2.73	5.11	2.38	2.38	0	1.03	2.896257	2.524942	0	B	10
28	L	F	63.34017796	1.5	-0.176091259	-0.5	7.9	24.93	P	G	1	yes	2.94	2.94	3.27	0.33	0.33	0	1.024	3.08281344	0.34603008	0	B	12
29	L	M	72.4	0.7	0.15490196	-5.5	7.31	25.97	P	G	1	yes	1.69	2.52	6.5	4.81	3.98	0.83	1.089	2.00420649	4.71996558	0.98431443	C	17
30	R	F	69.9	0.9	0.045757491	-5	7.33	25.61	P	G	1	yes	1.4	2.11	2.5	1.1	0.39	0.71	1.071	1.6058574	0.44734599	0.81439911	C	11
30	L	F	69.9	0.9	0.045757491	-5.5	7.32	25.29	P	G	1	yes	1.46	1.93	2.24	0.78	0.31	0.47	1.056	1.62809856	0.34569216	0.52411392	C	10
31	R	F	65.46201232	1.2	-0.079181246	-3.5	8.19	25.75	P	G	1	yes	1.67	2.68	2.8	1.13	0.12	1.01	1.062	3.1579632	0.13534128	1.13912244	C	14
32	R	F	69.1	1.2	-0.079181246	2.75	7.56	22.56	P	G	1	yes	2.16	2.16	2.62	0.46	0.46	0	0.909	1.78476696	0.38008926	0	B	16
32	L	F	69.1	1.2	-0.079181246	1.5	7.54	22.46	P	G	1	yes	1.9	1.9	2.39	0.49	0.49	0	0.907	1.5630331	0.40309801	0	B	16
33	R	F	50.90485969	1.2	-0.079181246	-4.25	7.67	25.56	P	G	1	yes	1.31	1.9	2.48	1.17	0.58	0.59	1.062	1.47747564	0.65414952	0.66542796	C	16
33	L	F	50.90485969	1.5	-0.176091259	-4.25	7.68	25.58	P	G	1	yes	1.19	1.54	2.13	0.94	0.59	0.35	1.063	1.34466311	0.66668171	0.39548915	C	15
34	R	F	37.93839836	1.5	-0.176091259	-4.125	7.98	25.91	P	G	1	yes	1.99	2.69	2.85	0.86	0.16	0.7	1.073	2.29114471	0.18421264	0.8059303	C	13
34	L	F	37.93839836	1.5	-0.176091259	-4.25	7.99	25.96	P	G	1	yes	2.52	3.34	4.24	1.72	0.9	0.82	1.076	2.91759552	1.0419984	0.94937632	C	12
35	R	M	70.3	1.2	-0.079181246	-1	7.33	25.16	IOL	G	1	yes	1.22	1.22	1.22	0	0	0	1.046	1.33482152	0	0	N	11
35	L	M	70.3	1.5	-0.176091259	-1	7.37	25.14	P	G	1	yes	1.67	1.7	2.29	0.62	0.59	0.03	1.044	1.82019312	0.64306224	0.03269808	C	12
36	R	F	48.15879535	0.9	0.045757491	-0.75	7.91	24.36	P	G	1	yes	1.99	2.53	3.22	1.23	0.69	0.54	0.996	1.97411184	0.68449104	0.53568864	C	14
37	R	F	66.7	1.5	-0.176091259	-1	7.89	24.06	P	G	1	yes	2.33	2.73	2.73	0.4	0	0.4	0.983	2.25145337	0	0.3865156	G	14
37	L	F	66.7	1.2	-0.079181246	-0.5	7.92	24.31	P	G	1	yes	2.04	2.29	3.25	1.21	0.96	0.25	0.993	2.01153996	0.94660704	0.24651225	C	14
38	R	M	68.1	1.5	-0.176091259	-4	7.35	24.5	P	G	1	yes	3.18	3.18	4.82	1.64	1.64	0	1.016	3.28257408	1.69289984	0	B	12
38	L	M	68.1	1.2	-0.079181246	-4.5	7.44	25.05	P	G	1	yes	3.01	3.01	5.49	2.48	2.48	0	1.042	3.26814964	2.69269472	0	B	11
39	R	M	66.33264887	1.5	-0.176091259	-1.5	7.91	25.95	IOL	G	1	yes	1.57	1.57	2.42	0.85	0.85	0	1.074	1.81095732	0.9804546	0	B	18
39	L	M	66.33264887	1.2	-0.079181246	-1.5	7.9	25.72	P	G	1	yes	1.56	1.56	3.14	1.58	1.58	0	1.063	1.76275164	1.78535102	0	B	16
40	R	F	63.43874059	0.7	0.15490196	1.5	7.41	23.2	P	G	1	yes	2.89	2.89	5.04	2.15	2.15	0	0.945	2.58084225	1.92000375	0	B	14
40	L	F	63.43874059	0.9	0.045757491	0	7.56	23.38	P	G	1	yes	2.43	2.43	3.42	0.99	0.99	0	0.954	2.21158188	0.90101484	0	B	14
41	R	F	66.29705681	1.5	-0.176091259	-1.15	7.4	24.43	P	G	1	yes	1.44	1.44	2.23	0.79	0.79	0	1.009	1.46603664	0.80428399	0	B	11
41	L	F	66.29705681	1.2	-0.079181246	-4.25	7.4	24.38	P	G	1	yes	1.57	1.57	1.57	2.65	2.65	0	1.01	1.601557	2.703265	0	B	12
42	R	F	66	1.5	-0.176091259	-0.75	7.41	23.41	P	G	1	yes	2.77	2.77	2.77	0	0	0	0.959	2.54751637	0	0	N	13
43	R	F	59.6	1.2	-0.079181246	-4.5	7.42	24.62	P	G	1	yes	1.6	1.93	3.05	1.45	1.12	0.33	1.021	1.6679056	1.16753392	0.34400553	C	16
43	L	F	59.6	1.2	-0.079181246	-5	7.42	24.4	P	G	1	yes	2.1	2.23	3.84	1.74	1.61	0.13	1.01	2.14221	1.642361	0.132613	C	14
44	L	F	65.7	0.8	0.096910013	-5.5	7.45	24.84	P	G	1	yes	1.47	1.47	1.47	0	0	0	1.032	1.56558528	0	0	N	12
45	R	M	52.2	1.5	-0.176091259	-4	7.74	24.87	P	G	1	yes	1.37	2.02	2.02	0.65	0	0.65	1.027	1.44497873	0	0.68557385	G	16
45	L	M	52.2	1.5	-0.176091259	-3	7.78	24.69	P	G	1	yes	1.51	2.12	2.97	1.46	0.85	0.61	1.017	1.56177639	0.87914565	0.63091629	C	13
46	R	F	63.3	1.2	-0.079181246	-5	7.53	25.06	P	G	1	yes	3.64	3.64	4.81	1.17	1.17	0	1.041	3.94459884	1.26790677	0	B	12
46	L	F	63.3	1.2	-0.079181246	-4	7.49	24.79	P	G	1	yes	2.69	2.69	4.6	1.91	1.91	0	1.028	2.84274896	2.01845744	0	B	13
47	L	F	43.2	1	0	-4.5	7.75	25.01	P	G	1	yes	1.65	1.65	2.32	0.67	0.67	0	1.032	1.7572896	0.71356608	0	B	12
48	L	M	60.35318275	1.2	-0.079181246	-2	7.65	24.54	P	G	1	yes	1.58	1.58	2.32	0.74	0.74	0	1.011	1.61495118	0.75636954	0	B	15
48	L	F	44.3340178	0.6	0.22184875	-5.375	7.67	25.46	P	G	1	yes	1.53	1.93	2.4	0.87	0.47	0.4	1.057	1.70939097	0.52510703	0.4468996	C	12
49	R	F	52.6	1.2	-0.079181246	-3	7.78	24.9	P	G	1	yes	2.54	2.79	3.94	1.4	1.15	0.25	1.027	2.67901166	1.21293835	0.26368225	C	14
49	L	F	52.6	1.2	-0.079181246	-2	7.73	24.54	P	G	1	yes	2.47	3.23	3.53	1.06	0.3	0.76	1.01	2.519647	0.30603	0.775276	C	16
50	R	F	54.3	1.5	-0.176091259	-0.5	7.72	23.97	P	G	1	yes	1.9	2.11	2.73	0.83	0.62	0.21	0.98	1.82476	0.595448	0.201684	C	14
51	R	F	60.12046543	1.2	-0.079181246	-3.25	8.02	24.6	P	G	1	yes	2.27	2.27	3.6	1.33	1.33	0	1.009	2.31104387	1.35404773	0	B	19
51	L	F	60.12046543	1.2	-0.079181246	-3.75	8.01	25.23	P	G	1	yes	2.27	2.27	3.13	0.86	0.86	0	1.04	2.455232	0.930176	0	B	17
52	R	F	52.92265572	1.5	-0.176091259	0.5	8	24	P	G	1	yes	2.23	2.23	2.74	0.51	0.51	0	0.976	2.12424448	0.48581376	0	B	15
52	L	F	52.92265572	1.5	-0.176091259	0.25	8.01	23.96	P	G	1	yes	2.58	2.58	2.65	0.07	0.07	0	0.974	2.44758408	0.06640732	0	B	15
53	R	F	49.93292266	1.5	-0.176091259	0.75	8.01	23.96	P	G	1	yes	2.46	2.46	4.37	1.91	1.91	0	0.973	2.32895334	1.80825239	0	B	12
53	L	F	49.93292266	1.5	-0.176091259	-5.25	7.81	25.94	P	G	1	yes	2.38	2.38	2.77	0.39	0.39	0	1.078	2.76575992	0.45321276	0	B	18
54	R	M	51.87679671	1.2	-0.079181246	-3.25	7.73	24.94	P	G	1	yes	2.16	2.44	2.98	0.82	0.54	0.28	1.03	2.291544	0.572886	0.297052	C	13
54	L	M	51.87679671	1.5	-0.176091259	-3.75	7.78	25.24	P	G	1	yes	2.16	2.44	2.7	0.54	0.26	0.28	1.044	2.35426176	0.28338336	0.30518208	C	14
55	R	M	75.18685832	1	0	1.5	8.06	25.2	P	G	1	yes	1.67	1.67	2.73	1.06	1.06	0	1.03	1.771703	1.124554	0	B	12
55	L	M	75.18685832	1.2	-0.079181246	1.5	8.14	25.29	P	G	1	yes	1.77	1.77	3.17	1.4	1.4	0	1.033	1.88874753	1.4939246	0	B	14
56	R	M	62.91854894	0.9	0.045757491	-0.75	7.6	23.23	P	G	1	yes	3.16	3.16	4.17	1.01	1.01	0	0.947	2.83391644	0.90577709	0	B	17
